# Supplementary material for: Transplanted interneurons improve memory precision after traumatic brain injury
Source: Nat Commun. 2019 Nov 14;10:5156. doi: 10.1038/s41467-019-13170-w (PMC6856380; doi:10.1038/s41467-019-13170-w)
Supplement: Supplementary file 4 — Supplementary Data 1 [file 41467_2019_13170_MOESM4_ESM.xlsx]

## Sheet: Table 2
Supplementary Data 1: Behavior analyses
Assay	No. of animals	Measurement		Group	Mean	SEM	Test	Statistics	Post-hoc test	Post-hoc statistics
Open field test	Control = 16 TBI = 19 TBI-MGE = 11	Total distance traveled (cm)		Control	30.1444	1.26901	One-way ANOVA	F(2,43) = 4.22 P = 0.02; η2 = 0.16	Bonferroni	Control vs TBI, P = 0.1 Control vs TBI-MGE, P = 0.03 TBI vs TBI-MGE, P = 0.99
				TBI	34.9603	1.55725
				TBI-MGE	36.9495	2.25522
		Time in center (s)		Control	97.875	10.1857	One-way ANOVA	F(2,43) = 0.23 P = 0.79; η2 = 0.01	-	-
				TBI	91.4474	5.33837
				TBI-MGE	89.4455	12.3973
Novel object location (exposure)	Control = 16 TBI = 19 TBI-MGE = 11	Time with objects (s)		Control	8.6275	0.744346	One-way ANOVA	F(2,43) = 2.81 P = 0.07; η2 = 0.12	-	-
				TBI	10.9984	0.734459
				TBI-MGE	11.1373	1.17389
		Discrimination index (Tm N -Tm F) / (Tm N + Tm F)		Control	-0.219585	1.89879	One-way ANOVA	F(2,43) = 3.15 P = 0.053; η2 = 0.12	-	-
				TBI	2.37192	1.71862
				TBI-MGE	-4.56034	1.92915
Novel object location (test)	Control = 16 TBI = 19 TBI-MGE = 11	Time with objects (s)		Control	5.38375	0.620101	One-way ANOVA	F(2,43) = 0.67 P = 0.52; η2 = 0.03	-	-
				TBI	5.26526	0.401108
				TBI-MGE	6.18545	0.730528
		Discrimination index (Tm N -Tm F) / (Tm N + Tm F)		Control	51.3744	4.72444	One-way ANOVA	F(2,43) = 9.054 P = 0.0005; η2 = 0.30	Bonferroni	Control vs TBI, P = 0.0018 Control vs TBI-MGE, P = 0.99 TBI vs TBI-MGE, P = 0.0041
				TBI	29.3068	4.60997
				TBI-MGE	52.0825	2.37049
Y-maze	Control = 13 TBI = 15 TBI-MGE = 8	Spontaneous alternations (%)		Control	60.9697	3.60469	One-way ANOVA	F(2, 33) = 0.58 P = 0.57; η2 = 0.03	-	-
				TBI	64.392	3.37284
				TBI-MGE	67.7132	6.37847
		Time in arm (s)	Control	Start	83.0077	8.1728	One-way ANOVA	F (2, 36) = 3.75 P = 0.03; η2 = 0.17	Bonferroni	Start vs Other, P = 0.99 Start vs Novel, P = 0.23 Other vs Novel, P = 0.03
				Other	74.1692	7.11001
				Novel	102.123	6.79115
			TBI	Start	86.2133	8.41985	One-way ANOVA	F(2, 42) = 3.01 P = 0.06; η2 = 0.12	-	-
				Other	106.093	10.548
				Novel	76.42	6.75473
			TBI-MGE	Start	99.6125	7.43554	One-way ANOVA	F (2,21) = 1.63 P = 0.22; η2 = 0.13	-	-
				Other	84.825	6.37153
				Novel	84.1	6.69315
Social approach	Control = 16 TBI = 19 TBI-MGE = 11	Time in chamber (s)	Novel object	Control	161.156	15.9641	One-way ANOVA	F(2,43) = 0.83 P = 0.44; η2 = 0.04	-	-
				TBI	141.3	13.9957
				TBI-MGE	168.391	16.5707
			Center	Control	109.469	9.63176	One-way ANOVA	F(2,43) = 1.10 P = 0.34; η2 = 0.05	-	-
				TBI	99.6211	7.40741
				TBI-MGE	119.173	10.7643
			Novel mouse	Control	329.325	14.1781	One-way ANOVA	F(2,43) = 1.87 P = 0.17; η2 = 0.08	-	-
				TBI	359.058	16.657
				TBI-MGE	312.445	21.2836
Elevated plus maze	Control = 16 TBI = 19 TBI-MGE = 11	Time in arm (s)	Open	Control	78.1938	10.9929	One-way ANOVA	F(2,43) = 0.42 P = 0.66; η2 = 0.02	-	-
				TBI	88.8632	10.8556
				TBI-MGE	92.9091	11.715
			Center	Control	82.35	7.05747	One-way ANOVA	F(2,43) = 2.68 P = 0.08; η2 = 0.12	-	-
				TBI	101.426	8.55105
				TBI-MGE	75.8364	8.26034
			Closed	Control	439.444	17.0492	One-way ANOVA	F(2,43) = 1.65 P = 0.21; η2 = 0.07	-	-
				TBI	401.347	14.8219
				TBI-MGE	431.073	18.1963
		Entries (s)	Open	Control	17.8125	1.57644	One-way ANOVA	F(2,43) = 2.46 P = 0.1; η2 = 0.10	-	-
				TBI	22.8947	2.58753
				TBI-MGE	16.3636	1.82544
			Closed	Control	26	2.65518	One-way ANOVA	F(2,43) = 0.03 P = 0.97; η2 = 0.001	-	-
				TBI	26.3158	1.99715
				TBI-MGE	26.9091	3.22054
Fear conditioning	Control = 16 TBI = 19 TBI-MGE = 11	Time freezing (%)	Baseline	Control	0.55375	0.239369	Two-way rm ANOVA	Session F(3, 172) = 59.02 P < 0.001; η2 = 1.03 Treatment F(2, 172) = 4.59 P = 0.01; η2 = 0.05 Interaction F(6, 172) = 1.32 P = 0.25; η2 = 0.05	Bonferroni	Session Control, P < 0.0001 TBI, P < 0.0001 TBI-MGE, P < 0.0001 Treatment Control vs TBI, P = 0.76 Control vs TBI-MGE, P = 0.16 TBI vs TBI-MGE, P = 0.01
				TBI	4.15158	1.49866
				TBI-MGE	0.254545	0.153442
			US1	Control	12.1337	3.23086
				TBI	14.5363	3.21689
				TBI-MGE	10.4318	4.14791
			US2	Control	31.7394	3.95609
				TBI	35.9426	4.34596
				TBI-MGE	29.3973	5.8749
			US3	Control	53.7581	3.65103
				TBI	48.3326	3.93751
				TBI-MGE	40.7082	5.24616
			A	Control	47.9375	3.58407	One-way ANOVA	F(2,43) = 0.21 P = 0.81; η2 = 0.01	-	-
				TBI	50.3684	3.45837
				TBI-MGE	47.2727	3.6459
			B	Control	17.75	2.80104	One-way ANOVA	F(2,43) = 6.80 P = 0.003; η2 = 0.24	Bonferroni	Control vs TBI, P = 0.0045 Control vs TBI-MGE, P = 0.99 TBI vs TBI-MGE, P = 0.029
				TBI	31.6316	3.42438
				TBI-MGE	19.2727	1.79439
			Control	A	47.9375	3.58407	Paired t-test (two-tailed)	t (15) = 4.695 P = 8.15E-06; d = 2.36	-	-
				B	17.75	2.80104
			TBI	A	50.3684	3.45837	Paired t-test (two-tailed)	t (18) = 4.695 P = 4.0E-06; d = 1.25	-	-
				B	31.6316	3.42438
			TBI-MGE	A	47.2727	3.6459	Paired t-test (two-tailed)	t (10) = 4.695 P = 1.81E-05; d = 3.1	-	-
				B	19.2727	1.79439
Fear conditioning (replication)	Control = 8 TBI = 7 TBI-MGE = 5	Time freezing (%)	Baseline	Control	1.22875	1.07113	Two-way rm ANOVA	Session F(3, 68) = 26.60 P < 0.0001; η2 = 1.19 Treatment F(2, 68) = 1.382 P = 0.26; η2 = 0.04 Interaction F(6, 68) = 0.2 P = 0.98; η2 = 0.02	Bonferroni	Session Control, P < 0.0001 TBI, P < 0.0001 TBI-MGE, P < 0.0001 Treatment Control vs TBI, P = 0.98 Control vs TBI-MGE, P = 0.99 TBI vs TBI-MGE, P = 0.314
				TBI	0.722857	0.472464
				TBI-MGE-hM4Di	0.678	0.366721
			US1	Control	7.1775	4.18608
				TBI	12.9143	5.61665
				TBI-MGE-hM4Di	3.516	2.71498
			US2	Control	23.405	5.82449
				TBI	30.3129	6.78988
				TBI-MGE-hM4Di	19.622	7.0778
			US3	Control	39.7275	5.85216
				TBI	41.98	8.60714
				TBI-MGE-hM4Di	34.33	9.04921
			A (replication)	Control	42.25	4.26677	One-way ANOVA	F(2,17) = 0.38 P = 0.69; η2 = 0.04	-	-
				TBI	38.7143	5.37948
				TBI-MGE-hM4Di	35.2	8.02122
			B (replication)	Control	14.125	3.125	One-way ANOVA	F(2,17) = 9.24 P = 0.002; η2 = 1.09	Bonferroni	Control vs TBI, P = 0.005 Control vs TBI-MGE-hM4Di, P = 0.99 TBI vs TBI-MGE-hM4Di, P = 0.006
				TBI	34	3.86067
				TBI-MGE-hM4Di	12	5.62139
			A (Compound 21)	Control	32.5	4.57478	One-way ANOVA	F(2,17) = 0.37 P = 0.70; η2 = 0.04	-	-
				TBI	36.4286	4.78518
				TBI-MGE-hM4Di	39.2	7.91454
			B (Compound 21)	Control	14.5	2.65922	One-way ANOVA	F(2,17) = 7.07 P = 0.006; η2 = 0.83	Bonferroni	Control vs TBI, P = 0.01 Control vs TBI-MGE-hM4Di, P = 0.03 TBI vs TBI-MGE-hM4Di, P = 0.99
				TBI	31.7143	3.36448
				TBI-MGE-hM4Di	30.4	6.07124
			Control	A - Rep	42.25	4.26677	Paired t-test (two-tailed)	t (7) = 2.32 P = 0.05; d = 0.78	-	-
				A - C21	32.5	4.57478
				B - Rep	14.125	3.125	Paired t-test (two-tailed)	t (7) = 0.24 P = 0.82; d = 0.05	-	-
				B - C21	14.5	2.65922
			TBI	A - Rep	38.7143	5.37948	Paired t-test (two-tailed)	t (6) = 0.53 P = 0.61; d = 0.17	-	-
				A - C21	36.4286	4.78518
				B - Rep	34	3.86067	Paired t-test (two-tailed)	t (6) = 0.55 P = 0.60; d = 0.24	-	-
				B - C21	31.7143	3.36448
			TBI-MGE-hM4Di	A - Rep	35.2	8.02122	Paired t-test (two-tailed)	t (4) = 0.30 P = 0.78; d = 0.23	-	-
				A - C21	39.2	7.91454
				B - Rep	12	5.62139	Paired t-test (two-tailed)	t (4) = 4.695 P = 0.0093; d = 1.41	-	-
				B - C21	30.4	6.07124
Forced swim	Control = 16 TBI = 19 TBI-MGE = 11	Time immobile (s)		Control	193.221	6.44545	One-way ANOVA	F(2,43) = 0.57 P = 0.57; η2 = 0.03	-	-
				TBI	181.527	9.0631
				TBI-MGE	180.878	12.7272
EEG seizures	Control = 6 TBI = 8 TBI-MGE = 7	Mice with seizures (%)		Control	0	-	Fisher exact, Freeman-Halton extension	P = 0.004; Cramer's V = 0.71	-	-
				TBI	63	-
				TBI-MGE	0	-
		Frequency (seizures / day)		Control	0	0	One-way ANOVA	F(2, 18) = 5.17 P = 0.017; η2 = 0.36	Bonferroni	Control vs TBI, P = 0.04 Control vs TBI-MGE, P = 0.99 TBI vs TBI-MGE, P = 0.03
				TBI	0.739703	0.29033
				TBI-MGE	0	0
