# Supplementary material for: Transplanted interneurons improve memory precision after traumatic brain injury
Source: Nat Commun. 2019 Nov 14;10:5156. doi: 10.1038/s41467-019-13170-w (PMC6856380; doi:10.1038/s41467-019-13170-w)
Supplement: Supplementary file 8 — Source Data [file 41467_2019_13170_MOESM8_ESM.xlsx]

## Sheet: Fig 1
Fig 1b
30 DAT
Distance (mm)	-1500	-1200	-900	-600	-300	0	300	600	900	1200	1500
1	0.112613	0.675676	2.25225	6.30631	14.7523	26.9144	24.7748	14.4144	7.9955	1.46396	0.337838
2	0	1.63399	3.59477	3.92157	15.6863	27.1242	19.281	14.7059	11.1111	2.61438	0.326797
3	0	1	3.5	4	14.75	31.75	25	9.25	7.25	3.25	0.25
125 DAT
Distance (mm)	-1500	-1200	-900	-600	-300	0	300	600	900	1200	1500
1	0	0	4.51517	15.322	16.7283	34.567	20.3553	6.88379	1.40637	0.222058	0
2	0	0.253593	7.01606	7.9459	13.694	35.1648	17.4979	10.3973	6.50888	1.52156	0
3	0	0.546448	10.1093	18.8525	19.5811	21.0383	9.83607	9.74499	5.28233	3.00546	2.00364
Fig 1c
GAD67	%		PV	%		SST	%		nNOS	%		CR	%		Reelin	%		VIP	%
1	78.0282		1	19.3694		1	23.5443		1	22.1374		1	0.593472		1	13.7405		1	0
2	75		2	16.4384		2	37.1429		2	18.6441		2	11.7904		2	14.1243		2	0
3	69.0476		3	23.6715		3	40.625		3	14.3564		3	6.21469		3	14.1089		3	0

## Sheet: Fig 2
Fig 2c
FS	Current injection (pA)	0	10	20	30	40	50	60	70	80	90	100	110	120	130	140	150	160	170	180	190	200	210	220	230	240	250	260	270	280	290	300
	1	0	0	0	0	0	0	0	0	0	1	0	0	5	14	19	25	27	34	39	42	48	57	67	71	77	79	92	108	123	118	131
	2	0	0	0	0	0	0	0	0	0	0	0	0	1	6	13	17	24	32	40	44	48	56	62	70	79	84	90	98	106	117	125
	3	0	0	0	0	0	0	1	9	16	23	29	39	51	61	72	80	90	98	105	112	118	113	121	127	132	135	141	148	152	157	161
	4	0	0	0	0	0	0	0	0	0	0	0	0	2	5	10	14	17	26	35	33	45	50	62	60	70	71	69	63	75	84	86
RS	Current injection (pA)	0	10	20	30	40	50	60	70	80	90	100	110	120	130	140	150
	1	0	0	0	0	1	4	7	10	14	18	21	24	26	30	33	34
	2	0	0	0	11	18	27	32	37	41	46	49	54	57	62	65	71
	3	0	0	0	0	9	16	26	32	39	46	52	56	62	66	71	74
	4	0	0	0	0	0	13	22	30	38	44	50	57	62	69	73	79
	5	0	0	0	0	0	0	3	7	13	27	31	34	40	43	47	50
LS	Current injection (pA)	0	10	20	30	40	50	60	70	80	90	100	110	120	130	140	150
	1	0	0	0	0	0	1	14	24	39	50	60	69	75	83	92	97
Fig 2d	RMP (mV)
FS	1	-68
	2	-68
	3	-63
	4	-62
RS	1	-65
	2	-61
	3	-53
	4	-62
	5	-57
LS	1	-68
Fig 2e	Rin (mΩ)
FS	1	113.55
	2	94.6
	3	218.5
	4	276.8
RS	1	464.8
	2	607.9
	3	678.4
	4	413.55
	5	357.65
LS	1	322.55
Fig 2f	EPSC Frequency (Hz)
FS	1	44.571
	2	44.299
	3	31.496
	4	29.708
RS	1	17.96
	2	8.364
	3	6.656
	4	32.636
	5	3.54
LS	1	11.648
Fig 2g	EPSC Amplitude (pA)
FS	1	24.417
	2	30.177
	3	23.328
	4	23.814
RS	1	19.534
	2	18.326
	3	18.822
	4	22.982
	5	31.95
LS	1	19.002

## Sheet: Fig 3
Fig 3b, c, e, f
Control	cell #	Freq	Amp	Decay	10-90 RT
	1	3.051	52.366	5.65	0.915
	2	7.319	44.779	4.25	0.883
	3	6.608	35.816	5.4	1.109
	4	3.837	19.491	4.139	1.143
	5	4.024	38.944	11.15	1.055
	6	4.553	77.922	4.5	0.926
	7	3.042	27.71	6.2	1.135
	8	3.888	32.404	5.8	1.137
	9	3.758	35.586	5.5	1.099
	10	3.85	25.221	4.25	1.085
	11	4.767	24.647	5.2	1.133
TBI	cell #	Freq	Amp	Decay	10-90 RT
	1	2.728	50.662	6.55	1.292
	2	1.474	20.08	8.4	1.426
	3	1.002	58.785	5.65	1.255
	4	1.606	48.221	22.95	2.129
	5	1.629	48.75	7.15	1.272
	6	2.836	43.97	7.85	1.535
	7	1.119	67.396	6.05	0.909
	8	1.768	27.683	9.25	1.415
	9	1.991	29.976	5.8	1.038
	10	0.328	21.284	10.9	1.836
	11	0.259	18.209	6.35	1.247
	12	0.558	38.519	8.95	1.547
TBI-MGE	cell #	Freq	Amp	Decay	10-90 RT
	1	2.921	50.95	5.2	0.88
	2	2.568	35.638	6.4	1.06
	3	4.406	22.708	7.55	1.111
	4	3.587	41.825	6.2	0.903
	5	14.176	28.122	4.8	0.889
	6	3.359	22.965	6.85	1.557
	7	3.083	40.114	5.45	0.88
	8	3	19.527	6.1	1.247
	9	4.885	38.059	4.25	0.865
	10	4.269	50.072	4.9	0.808
	11	4.981	35.728	5	0.864
	12	5.794	48.83	5.55	0.921
	13	6.409	33.577	5.8	1.164

## Sheet: Fig 4
Fig 4b
Control	Cont Ctx	Ips Ctx	Cont HC	Ips HC		TBI	Cont Ctx	Ips Ctx	Cont HC	Ips HC		TBI-MGE	Cont Ctx	Ips Ctx	Cont HC	Ips HC
1	0.218	0.347	8.3	7.523		1	0.179	28.49	9.939	29.686		1	0.44	40.634	8.919	20.809
2	0.356	0.642	14.464	12.318		2	0.117	20.305	11.545	25.618		2	1.238	27.522	10.913	37.298
3	2.087	1.058	9.18	10.589		3	0.884	46.123	10.689	19.94		3	0.56	22.421	19.372	33.382
4	0.02	0.16	9.71	14.397
Fig 4c
Control	Cont Ctx	Ips Ctx	Cont HC	Ips HC		TBI	Cont Ctx	Ips Ctx	Cont HC	Ips HC		TBI-MGE	Cont Ctx	Ips Ctx	Cont HC	Ips HC
1	8.889	9.641	13.982	16.074		1	9.089	13.626	12.063	21.625		1	9.769	26.227	15.908	20.778
2	9.276	9.398	11.218	10.295		2	9.971	25.344	10.941	11.817		2	9.604	17.986	3.44	12.258
3	9.693	10.925	9.935	9.764		3	6.18	21.616	11.333	21.08		3	8.278	18.098	15.175	14.572
4	6.137	6.414	12.539	12.446

## Sheet: Fig 5
Fig 5c
Control	Exp	Test		TBI	Exp	Test		TBI-MGE	Exp	Test
1	-6.45161	71.3208		1	8.31234	30.5147		1	-7.92227	55.5556
2	-4.2516	38.7697		2	-6.95444	22.0676		2	-2.82862	55.4753
3	1.85759	100		3	-6.42202	35.2941		3	-16.9014	43.0809
4	7.1298	40.4372		4	14.2241	10.1587		4	2.14974	57.0136
5	2.20357	62.4595		5	-0.155039	100		5	2.20357	56.2963
6	15.1786	40.8917		6	2.28471	22.3975		6	5.42823	57.5049
7	8.34697	25.788		7	4.9672	28.1713		7	-8.33333	37.7309
8	-5.49777	37.5723		8	-0.0896861	33.6957		8	-3.44828	51.5099
9	4.45714	64.6259		9	-5.9044	23.1222		9	-5.61998	40.4321
10	-12.1729	30.3457		10	20.4451	34.1176		10	-10.5263	59.1568
11	-0.649351	35.0444		11	8.17942	39.4309		11	-4.36508	59.1512
12	-1.67973	62.9738		12	2.07006	17.7474
13	-1.9774	52.027		13	-0.766703	43.4716
14	-15.0968	64.1921		14	10.224	15.748
15	1.88235	51.5419		15	6.61157	4.60405
16	3.20781	44		16	-3.87244	31.1203
				17	0.571429	8.98716
				18	-3.87931	23.9316
				19	-4.77941	32.2485
Fig 5d
Control	Exp	Test		TBI	Exp	Test		TBI-MGE	Exp	Test
1	13.64	5.3		1	15.88	5.44		1	6.69	3.96
2	17.17	6.99		2	12.51	5.03		2	12.02	8.31
3	6.46	1.04		3	17.44	4.76		3	5.68	3.83
4	5.47	3.66		4	13.92	6.3		4	13.49	4.42
5	9.53	3.09		5	6.45	1.43		5	9.53	5.4
6	6.72	7.85		6	11.38	3.17		6	8.29	5.13
7	6.11	6.98		7	10.67	6.07		7	10.8	3.79
8	6.73	3.46		8	11.15	7.36		8	19.14	11.59
9	8.75	4.41		9	10.67	6.79		9	11.21	6.48
10	8.79	7.81		10	7.19	2.55		10	15.58	7.59
11	9.24	10.13		11	7.58	4.92		11	10.08	7.54
12	8.93	6.86		12	12.56	5.86
13	7.08	2.96		13	9.13	6.51
14	7.75	2.29		14	10.27	5.08
15	8.5	6.81		15	4.84	5.43
16	7.17	6.5		16	13.17	7.23
				17	14	7.01
				18	9.28	2.34
				19	10.88	6.76
Fig 5e, f
Control	Baseline	US1	US2	US3	A	B
1	0	18.62	28.16	67.36	59	33
2	0	1.78	31.03	27.99	41	6
3	0.57	6.21	31.44	68.85	57	3
4	0	44.48	21.95	64.25	35	46
5	0	33.79	27.47	66.15	68	27
6	0	0	10	41.26	20	17
7	0	1.78	21.61	50.69	54	26
8	0	2.36	22.87	51.32	36	14
9	1.91	7.07	73.22	48.05	50	9
10	0	15.11	43.22	78.05	62	4
11	1.81	14.83	46.67	55.29	42	12
12	2.98	3.51	44.43	57.13	59	21
13	0	16.38	43.51	70.29	49	16
14	0	2.99	13.05	35.98	38	14
15	1.59	23.51	33.22	36.49	69	19
16	0	1.72	15.98	40.98	28	17
TBI	Baseline	US1	US2	US3	A	B
1	20.8	20.11	39.48	42.87	64	43
2	18.91	24.71	74.89	63.79	59	28
3	12.5	24.25	18.33	45.86	58	48
4	0	4.25	28.33	70.06	38	19
5	0	34.77	50.46	58.51	39	21
6	10.07	8.1	46.78	20.17	50	44
7	3.96	15.11	56.44	33.16	42	20
8	3.37	8.68	23.68	40.23	46	24
9	0.96	0	6.32	36.95	39	37
10	3.07	12.24	32.87	56.44	60	56
11	0	0	31.95	62.07	33	21
12	0	13.22	25.98	31.95	37	20
13	0	10.46	29.25	69.02	58	54
14	0	34.08	54.25	77.64	61	10
15	1.85	51.44	73.56	72.36	93	59
16	0.93	2.36	25.11	32.53	30	13
17	0	0	30.29	38.79	64	27
18	2.46	10.11	21.61	28.91	43	30
19	0	2.3	13.33	37.01	43	27
TBI-MGE	Baseline	US1	US2	US3	A	B
1	1.61	31.21	55.17	69.25	68	22
2	0	8.16	29.77	19.08	46	7
3	0	2.41	23.51	26.03	51	28
4	0	2.41	14.02	50.17	61	22
5	0.56	0	20	29.89	28	13
6	0	40.46	58.74	64.77	54	13
7	0	0	17.3	48.51	30	23
8	0.63	1.95	14.48	24.83	40	21
9	0	0	2.24	21.78	41	19
10	0	14.48	57.76	46.84	50	21
11	0	13.67	30.38	46.64	51	23

## Sheet: Fig 6
Fig 6b, c
Control	A	B	A	B
1	35	7	40	9
2	43	27	24	26
3	47	25	49	22
4	30	15	30	9
5	37	9	24	17
6	58	19	50	17
7	60	8	30	13
8	28	3	13	3
TBI	A	B	A	B
1	50	20	40	30
2	26	43	17	31
3	33	26	47	29
4	36	30	46	40
5	61	44	50	45
6	20	29	24	17
7	45	46	31	30
TBI-MGE-hM4Di	A	B	A	B
1	59	33	21	50
2	12	2	42	33
3	34	3	21	13
4	45	13	53	24
5	26	9	59	32
Fig 6d
A	Rep	C21
1	35	40
2	43	24
3	47	49
4	30	30
5	37	24
6	58	50
7	60	30
8	28	13
B	Rep	C21
1	7	9
2	27	26
3	25	22
4	15	9
5	9	17
6	19	17
7	8	13
8	3	3
Fig 6e
A	Rep	C21
1	50	40
2	26	17
3	33	47
4	36	46
5	61	50
6	20	24
7	45	31
B	Rep	C21
1	20	30
2	43	31
3	26	29
4	30	40
5	44	45
6	29	17
7	46	30
Fig 6f
A	Rep	C21
1	59	21
2	12	42
3	34	21
4	45	53
5	26	59
B	Rep	C21
1	33	50
2	2	33
3	3	13
4	13	24
5	9	32

## Sheet: Fig 7
Fig 7c
Control	szr / day
1	0
2	0
3	0
4	0
5	0
6	0
TBI	szr / day
1	0.924737
2	0.854853
3	1.97996
4	1.87364
5	0
6	0.284428
7	0
8	0
TBI-MGE	szr / day
1	0
2	0
3	0
4	0
5	0
6	0
7	0
Fig 7d
Control	seizures
1	no
2	no
3	no
4	no
5	no
6	no
TBI	seizures
1	yes
2	yes
3	yes
4	yes
5	no
6	yes
7	no
8	no
TBI-MGE	seizures
1	no
2	no
3	no
4	no
5	no
6	no
7	no
Fig 7e
Racine scale	%
3	42.5
4	32.5
5	25
Fig 7f
Duration (s)	<20	20	30	40	50	60	70	80+
%	2.38095	7.14286	11.9048	9.52381	23.8095	9.52381	7.14286	28.5714

## Sheet: Supp Fig 2
Supp Fig 2d
Control
1	100.105
2	99.754
3	100.458
4	100.493
5	100.494
TBI
1	82.1703
2	85.1415
3	79.8037
4	79.9652
TBI-MGE
1	80.9885
2	87.7041
3	80.7511

## Sheet: Supp Fig 3
Supp Fig 3b
Control			TBI			TBI-MGE
1	29.252		1	42.491		1	29.829
2	32.451		2	30.974		2	39.208
3	31.325		3	35.253		3	30.601
4	30.987		4	50.261		4	39.347
5	24.905		5	31.598		5	40.906
6	28.652		6	25.455		6	35.307
7	22.074		7	30.968		7	32.767
8	19.755		8	35.302		8	47.088
9	37.947		9	34.629		9	49.389
10	34.317		10	24.08		10	24.165
11	34.416		11	24.672		11	37.837
12	30.159		12	39.987
13	35.588		13	41.796
14	24.798		14	37.696
15	31.081		15	31.046
16	34.604		16	44.165
			17	34.393
			18	34.21
			19	35.269
Supp Fig 3c
Control	Outer	Center		TBI	Outer	Center		TBI-MGE	Outer	Center
1	434.7	165.3		1	489.3	110.7		1	535.3	64.7
2	541.3	58.7		2	485.3	114.7		2	500.3	99.7
3	432.4	167.6		3	511.4	88.6		3	513.6	86.4
4	544.3	55.7		4	500.6	99.4		4	526.1	73.9
5	518.4	81.6		5	525.4	74.6		5	466.8	133.2
6	439.4	160.6		6	483.6	116.4		6	504	96
7	515.1	84.9		7	501.7	98.3		7	414.6	185.4
8	489.6	110.4		8	475.3	124.7		8	558.1	41.9
9	530.5	69.5		9	461.3	138.7		9	554.7	45.3
10	469.1	130.9		10	548.7	51.3		10	508.4	91.6
11	464.3	135.7		11	539.6	60.4		11	534.2	65.8
12	523.8	76.2		12	514.5	85.5
13	529.4	70.6		13	513.4	86.6
14	541.4	58.6		14	499.1	100.9
15	530.5	69.5		15	513.9	86.1
16	529.8	70.2		16	529.2	70.8
				17	543.9	56.1
				18	513.9	86.1
				19	512.4	87.6
Supp Fig 3e
Control			TBI			TBI-MGE
1	69.5652		1	83.3333		1	60.7143
2	73.3333		2	54.5455		2	59.2593
3	63.6364		3	71.4286		3	41.1765
4	41.6667		4	58.3333		4	66.6667
5	50		5	68.75		5	55.5556
6	47.8261		6	86.6667		6	79.1667
7	73.6842		7	76.4706		7	100
8	59.0909		8	65.3846		8	79.1667
9	63.6364		9	42.8571
10	73.3333		10	59.0909
11	70.8333		11	53.3333
12	70		12	60.6061
13	36		13	42.8571
			14	70
			15	72.2222
Supp Fig 3f
Control	Start	Other	Novel		TBI	Start	Other	Novel		TBI-MGE	Start	Other	Novel
1	69.7	67.2	126.5		1	21.3	224.1	45		1	132.9	83.7	62.4
2	71.6	54.9	144.6		2	147.3	98.6	47		2	78.7	74.7	95.9
3	42.9	80.7	134.3		3	48	145.8	61.7		3	106	112.8	55.5
4	93.6	78.3	92.8		4	91.1	105.4	73.7		4	110.9	58.3	88.5
5	81.4	59.8	132.3		5	89.5	89.5	81.5		5	85	92.6	105.7
6	126.2	47.1	94.3		6	148.9	60.2	70.1		6	120.7	82.6	82.7
7	67.1	68.7	97.3		7	94.7	83.1	97.7		7	86.7	69.5	106.8
8	131.8	56.7	61		8	70.8	95.3	71.1		8	76	104.4	75.3
9	94.8	96.4	84.1		9	95.5	147.7	43.8
10	50.4	101.6	94.5		10	95.8	123	55.8
11	105.7	58	90.2		11	81.9	87.2	102.3
12	40.9	139.5	82.6		12	70.7	71	135.5
13	103	55.3	93.1		13	90.9	93	84.3
					14	58.9	85.1	110.3
					15	87.9	82.4	66.5
Supp Fig 3h
Control	Object	Center	Mouse		TBI	Object	Center	Mouse		TBI-MGE	Object	Center	Mouse
1	298.9	79	222		1	182.2	105.2	312.6		1	216.3	155.5	228.2
2	135.5	182	282		2	109.8	169	321.2		2	121.6	103	375.5
3	136.6	67.2	396.1		3	151.1	64.4	384.6		3	112.1	151.8	336.1
4	93	127.5	379.5		4	76.6	147.8	375.6		4	293.2	126.3	180.6
5	111.1	127.8	361.1		5	147.8	99.8	352.4		5	197.7	76.9	325.4
6	269.1	51.8	279.1		6	154.6	68.2	377.2		6	136.6	47.2	416.2
7	107.8	96	396.2		7	67.6	114.9	417.4		7	189.4	135.1	275.5
8	146.2	96.5	357.2		8	0	44.8	555.1		8	187.2	134.5	278.2
9	107.5	131.9	360.6		9	67.3	42.1	490.6		9	122.1	114.1	363.8
10	129.4	95.1	375.5		10	216.8	80.7	302.5		10	125.3	100.3	374.4
11	120.3	69.2	410.5		11	261.5	107.5	231		11	150.8	166.2	283
12	238.5	90.6	270.9		12	174	78.1	347.9
13	124.8	156.4	318.8		13	164.7	82.8	352.5
14	142.5	168.3	289.2		14	191	104.2	304.8
15	234.5	78	287.4		15	125.1	109.3	365.6
16	182.8	134.2	283.1		16	128.9	117.9	353.1
					17	201.2	127	271.8
					18	115.7	117.2	367
					19	148.8	111.9	339.2
Supp Fig 3j
Control	Open	Closed	Center		TBI	Open	Closed	Center		TBI-MGE	Open	Closed	Center
1	44.2	464.8	91.1		1	54.8	461.7	83.5		1	84	456.4	59.6
2	95.4	427.2	77.4		2	82.3	336.7	178.7		2	97.8	396.8	105.4
3	60.1	452.2	87.8		3	40.3	470.7	89.1		3	78.7	435.3	86
4	80.2	427.4	92.4		4	44.2	273	126.1		4	155.4	365.1	77.6
5	86.9	442.7	70.4		5	44.8	514.4	40.8		5	118.5	393.9	87.6
6	165	333.5	101.5		6	71.1	482.5	46.4		6	96.5	393.6	109.9
7	173.6	264.4	161.9		7	65.5	418.7	115.7		7	0.4	593.4	6.2
8	105.8	412.6	81.6		8	94.4	399.6	106		8	129.2	401.8	69
9	19.9	518.8	61.2		9	94.2	424.6	81.1		9	95.4	432.9	71.6
10	20.6	550.5	28.9		10	116.5	346.1	137.4		10	74.6	445.9	79.5
11	56.9	459	84.1		11	141.4	374.2	84.4		11	91.5	426.7	81.8
12	32.8	502	65.2		12	59.3	371.6	169.2
13	68.5	462.8	68.7		13	28.3	449.8	122
14	89.8	428.5	81.6		14	88.9	421.5	89.6
15	87.4	407.3	105.3		15	61.7	423.4	114.9
16	64	477.4	58.5		16	114.2	365.1	120.7
					17	147	380.8	72.1
					18	224.4	278.2	97.4
					19	115.1	433	52
Supp Fig 3k
Control	Open	Closed		TBI	Open	Closed		TBI-MGE	Open	Closed
1	12	31		1	12	26		1	19	18
2	17	28		2	9	32		2	19	30
3	13	43		3	17	27		3	19	34
4	16	28		4	28	29		4	20	32
5	19	30		5	8	19		5	22	41
6	31	43		6	10	23		6	18	37
7	27	32		7	25	16		7	1	3
8	21	22		8	29	34		8	17	17
9	21	6		9	13	32		9	19	27
10	19	9		10	36	30		10	9	29
11	27	11		11	21	36		11	17	28
12	14	22		12	36	44
13	9	25		13	48	13
14	11	34		14	22	13
15	15	29		15	37	18
16	13	23		16	19	39
				17	16	21
				18	33	27
				19	16	21
Supp Fig 3l
Control			TBI			TBI-MGE
1	209.42		1	231.44		1	227.22
2	204.42		2	124.58		2	232.7
3	200.1		3	212.78		3	213.81
4	202.46		4	205.34		4	134.62
5	137.74		5	205.08		5	205.67
6	208.75		6	196.15		6	207.37
7	131.85		7	139.11		7	130.89
8	185.29		8	128.34		8	189.4
9	208.84		9	197.18		9	126.53
10	220.2		10	199.82		10	193.18
11	207.64		11	96.75		11	128.27
12	180.6		12	224.32
13	198.21		13	206.07
14	213.32		14	119.68
15	175.12		15	215.93
16	207.57		16	189.28
			17	193.44
			18	183.57
			19	180.15

## Sheet: Supp Fig 4
Supp Fig 4d
Host	Baseline	C21
1	63	61
2	64	63
3	68	69
TBI-MGE-hM4Di	Baseline	C21
1	62	67
2	64	68
3	66	73
